# Supplementary material for: Printability and Performance Metrics of New-Generation Multifunctional PMMA/Antibacterial Blend Nanocomposites in MEX Additive Manufacturing
Source: Polymers (Basel). 2025 Feb 4;17(3):410. doi: 10.3390/polym17030410 (PMC11820571; doi:10.3390/polym17030410)
Supplement: Supplementary file 1 [file polymers-17-00410-s001.zip]

Archive with 1 entries (1 files):
- polymers-3467913-SI.pdf
